# Supplementary material for: Long Noncoding RNA Expression Signatures of Colon Cancer Based on the ceRNA Network and Their Prognostic Value
Source: Dis Markers. 2019 Mar 11;2019:7636757. doi: 10.1155/2019/7636757 (PMC6432706; doi:10.1155/2019/7636757)
Supplement: Supplementary 2 — Doc S1: characteristics of the patients in the TCGA COAD database. [file 7636757.f2.xlsx]

## Sheet: Sheet1
BarCode	age	gender	stage	T	N	M	status	time
TCGA-AA-3866	78	FEMALE	Stage I	T2	N0	M0	Alive	518
TCGA-AA-3986	73	MALE	Stage I	T2	N0	M0	Alive	580
TCGA-AD-5900	67	MALE	Stage I	T2	N0	MX	Alive	370
TCGA-AA-3821	81	FEMALE	Stage I	T2	N0	M0	Alive	31
TCGA-AA-3549	69	MALE	Stage I	T2	N0	M0	Alive	639
TCGA-AA-A02Y	73	MALE	Stage I	T2	N0	M0	Alive	1216
TCGA-AY-A71X	54	FEMALE	Stage I	T2	N0	M0	Alive	588
TCGA-CM-4746	61	MALE	Stage I	T2	N0	M0	Alive	1126
TCGA-AZ-6599	72	MALE	Stage I	T2	N0	MX	Dead	206
TCGA-AA-A01V	59	MALE	Stage I	T2	N0	M0	Alive	31
TCGA-CK-5915	63	MALE	Stage I	T2	N0	MX	Alive	0
TCGA-A6-5659	82	MALE	Stage I	T2	N0	M0	Alive	926
TCGA-AA-3514	81	FEMALE	Stage I	T2	N0	M0	Alive	31
TCGA-AA-3854	71	FEMALE	Stage I	T2	N0	M0	Alive	1096
TCGA-D5-6540	66	MALE	Stage I	T2	N0	M0	Alive	491
TCGA-A6-5656	74	MALE	Stage I	T2	N0	M0	Alive	1001
TCGA-AY-A54L	74	FEMALE	Stage I	T2	N0	M0	Alive	525
TCGA-CM-6171	77	FEMALE	Stage I	T2	N0	M0	Alive	427
TCGA-AU-6004	69	FEMALE	Stage I	T2	N0	M0	Alive	824
TCGA-CM-5864	60	MALE	Stage I	T2	N0	M0	Alive	457
TCGA-A6-2684	75	FEMALE	Stage I	T2	N0	M0	Alive	1127
TCGA-F4-6569	60	MALE	Stage I	T2	N0	M0	Alive	1087
TCGA-AA-3526	57	MALE	Stage I	T2	N0	M0	Alive	580
TCGA-AY-4071	63	FEMALE	Stage I	T1	N0		Dead	29
TCGA-CM-6161	36	FEMALE	Stage I	T2	N0	M0	Alive	457
TCGA-F4-6808	54	FEMALE	Stage I	T1	N0	M0	Alive	1024
TCGA-D5-6898	51	FEMALE	Stage I	T2	N0	M0	Alive	229
TCGA-AA-3495	79	MALE	Stage I	T2	N0	M0	Alive	1127
TCGA-CM-4744	69	MALE	Stage I	T2	N0	M0	Alive	609
TCGA-AZ-4313	51	FEMALE	Stage I	T1	N0	M0	Alive	2310
TCGA-CM-6676	82	MALE	Stage I	T2	N0	M0	Alive	337
TCGA-AA-3530	80	MALE	Stage I	T2	N0	M0	Alive	580
TCGA-AA-3667	36	FEMALE	Stage I	T2	N0	M0	Alive	426
TCGA-G4-6628	78	MALE	Stage I	T2	N0	M0	Alive	2424
TCGA-CK-5916	71	FEMALE	Stage I	T1	N0	M0	Dead	643
TCGA-F4-6856	45	MALE	Stage I	T2	N0	M0	Alive	1074
TCGA-AA-3544	68	MALE	Stage I	T2	N0	M0	Alive	426
TCGA-AA-3858	67	MALE	Stage I	T2	N0	M0	Alive	945
TCGA-AA-3543	84	MALE	Stage I	T2	N0	M0	Alive	30
TCGA-A6-6138	61	MALE	Stage I	T2	N0	M0	Alive	685
TCGA-QL-A97D	84	FEMALE	Stage I	T2	N0	MX	Alive	666
TCGA-AD-6548	81	FEMALE	Stage I	T2	N0	M0	Alive	650
TCGA-AA-3855	72	MALE	Stage I	T2	N0	M0	Alive	975
TCGA-AA-3538	54	FEMALE	Stage I	T2	N0	M0	Alive	791
TCGA-AA-A00W	80	MALE	Stage I	T1	N0	M0	Alive	456
TCGA-AA-3875	78	FEMALE	Stage I	T1	N0	M0	Alive	549
TCGA-CM-6166	48	FEMALE	Stage I	T2	N0	M0	Alive	669
TCGA-CK-5912	81	MALE	Stage I	T2	N0	MX	Dead	1493
TCGA-D5-6923	57	MALE	Stage I	T2	N0	M0	Alive	378
TCGA-AA-A00D	70	MALE	Stage I	T2	N0	M0	Alive	578
TCGA-AA-3502	73	MALE	Stage I	T2	N0	M0	Alive	1065
TCGA-AA-3553	61	FEMALE	Stage I	T2	N0	M0	Alive	730
TCGA-AA-3506	77	MALE	Stage I	T2	N0	M0	Alive	1765
TCGA-AA-3850	74	MALE	Stage I	T2	N0	M0	Dead	0
TCGA-D5-7000	79	FEMALE	Stage I	T2	N0	M0	Alive	312
TCGA-CM-6170	73	FEMALE	Stage I	T2	N0	M0	Alive	457
TCGA-AZ-5407	51	FEMALE	Stage I	T1	N0	M0	Alive	2683
TCGA-CM-6163	74	MALE	Stage I	T1	N0	M0	Alive	90
TCGA-A6-6653	82	MALE	Stage I	T2	N0	M0	Alive	742
TCGA-AD-A5EK	51	MALE	Stage I	T2	N0	MX	Alive	500
TCGA-QG-A5Z2	61	MALE	Stage I	T2	N0	M0	Alive	952
TCGA-F4-6806	59	FEMALE	Stage I	T2	N0	M0	Alive	1260
TCGA-CK-6751	88	FEMALE	Stage I	T2	N0	MX	Alive	3780
TCGA-AA-3877	83	FEMALE	Stage I	T1	N0	M0	Alive	943
TCGA-AA-3975	80	MALE	Stage I	T2	N0	M0	Alive	1036
TCGA-AA-3980	89	FEMALE	Stage I	T2	N0	M0	Alive	822
TCGA-D5-6530	53	MALE	Stage I	T2	N0	M0	Alive	621
TCGA-AA-A03J	65	FEMALE	Stage I	T2	N0	M0	Alive	1246
TCGA-AA-3556	78	MALE	Stage I	T2	N0	M0	Alive	700
TCGA-3L-AA1B	61	FEMALE	Stage I	T2	N0	M0	Alive	475
TCGA-AA-3968	55	FEMALE	Stage I	T2	N0	M0	Alive	669
TCGA-G4-6323	50	MALE	Stage IA	Tis	N0	MX	Alive	419
TCGA-AA-3864	71	MALE	Stage II	T3	N0	M0	Alive	1612
TCGA-AA-3524	85	MALE	Stage II	T3	N0	M0	Alive	1096
TCGA-AA-3489	75	MALE	Stage II	T3	N0	M0	Dead	214
TCGA-AZ-6601	68	MALE	Stage II	T3	N0	M0	Dead	3042
TCGA-AA-3520	86	FEMALE	Stage II	T3	N0	M0	Alive	731
TCGA-AA-3697	77	MALE	Stage II	T3	N0	M0	Alive	2587
TCGA-AA-A024	81	MALE	Stage II	T3	N0	M0	Dead	1188
TCGA-AA-3715	77	MALE	Stage II	T3	N0	M0	Dead	579
TCGA-A6-2680	72	FEMALE	Stage II	T3	N0	M0	Alive	1068
TCGA-AA-A02O	82	MALE	Stage II	T3	N0	M0	Alive	28
TCGA-AA-3492	90	FEMALE	Stage II	T3	N0	M0	Dead	92
TCGA-AZ-6598	77	FEMALE	Stage II	T3	N0	MX	Dead	1503
TCGA-AA-3496	83	FEMALE	Stage II	T3	N0	M0	Alive	31
TCGA-AA-3660	51	FEMALE	Stage II	T3	N0	M0	Alive	2375
TCGA-AA-3663	42	MALE	Stage II	T3	N0	M0	Alive	212
TCGA-AA-A029	67	MALE	Stage II	T3	N0	M0	Alive	1581
TCGA-AA-3664	74	FEMALE	Stage II	T3	N0	M0	Alive	1643
TCGA-AA-3675	84	MALE	Stage II	T3	N0	M0	Alive	1431
TCGA-AA-3673	53	FEMALE	Stage II	T3	N0	M0	Alive	1522
TCGA-G4-6295	70	FEMALE	Stage II	T3	N0	M0	Alive	254
TCGA-AA-A022	88	FEMALE	Stage II	T4	N0	M0	Alive	0
TCGA-AA-3509	54	FEMALE	Stage II	T3	N0	M0	Alive	1915
TCGA-AA-3511	64	MALE	Stage II	T4	N0	M0	Alive	212
TCGA-AA-3655	68	MALE	Stage II	T3	N0	M0	Alive	1856
TCGA-AA-3685	69	MALE	Stage II	T3	N0	M0	Alive	1127
TCGA-AA-3521	87	MALE	Stage II	T3	N0	M0	Alive
TCGA-AA-3510	70	MALE	Stage II	T3	N0	M0	Alive	1946
TCGA-AZ-5403	43	MALE	Stage II	T3	N0	MX	Dead	1910
TCGA-AA-A01Z	68	MALE	Stage II	T3	N0	M0	Alive	1126
TCGA-CA-6719	77	MALE	Stage IIA	T3	N0	M0	Alive	435
TCGA-DM-A280	70	FEMALE	Stage IIA	T3	N0	M0	Dead	236
TCGA-A6-3810	62	MALE	Stage IIA	T3	N0	M0	Alive	1111
TCGA-DM-A1D7	82	MALE	Stage IIA	T3	N0	M0	Dead	405
TCGA-D5-6532	61	MALE	Stage IIA	T3	N0	M0	Alive	555
TCGA-D5-6536	73	MALE	Stage IIA	T3	N0	M0	Alive	543
TCGA-D5-6928	80	MALE	Stage IIA	T3	N0	M0	Alive	354
TCGA-DM-A28E	72	FEMALE	Stage IIA	T3	N0	M0	Alive	3648
TCGA-A6-2681	73	FEMALE	Stage IIA	T3	N0	M0	Alive	1387
TCGA-CK-5913	58	FEMALE	Stage IIA	T3	N0	MX	Alive	1561
TCGA-DM-A1D9	67	FEMALE	Stage IIA	T3	N0	M0	Alive	4270
TCGA-AA-3950	79	FEMALE	Stage IIA	T3	N0	M0	Alive	730
TCGA-AA-3956	65	MALE	Stage IIA	T3	N0	M0	Alive	1035
TCGA-A6-2685	48	FEMALE	Stage IIA	T3	N0	M0	Alive	1133
TCGA-DM-A0XD	65	MALE	Stage IIA	T3	N0	M0	Dead	743
TCGA-A6-6780	74	MALE	Stage IIA	T3	N0	MX	Alive	612
TCGA-AA-A00L	66	MALE	Stage IIA	T3	N0	M0	Alive	1157
TCGA-AA-3522	67	MALE	Stage IIA	T3	N0	M0	Alive	1127
TCGA-DM-A1DB	68	MALE	Stage IIA	T3	N0	M0	Dead	1348
TCGA-DM-A28M	63	MALE	Stage IIA	T3	N0	M0	Alive	2895
TCGA-A6-5665	84	FEMALE	Stage IIA	T3	N0	M0	Alive	671
TCGA-CM-4752	58	MALE	Stage IIA	T3	N0	M0	Alive	396
TCGA-D5-6924	68	MALE	Stage IIA	T3	N0	M0	Alive	435
TCGA-CM-6674	39	MALE	Stage IIA	T3	N0	M0	Alive	394
TCGA-AA-3979	84	MALE	Stage IIA	T3	N0	M0	Alive	730
TCGA-G4-6586	73	FEMALE	Stage IIA	T3	N0	M0	Alive	1089
TCGA-F4-6805	58	FEMALE	Stage IIA	T3	N0	M0	Alive	1047
TCGA-CM-6165	74	MALE	Stage IIA	T3	N0	M0	Alive	488
TCGA-CK-4951	79	FEMALE	Stage IIA	T3	N0	M0	Dead	2134
TCGA-AU-3779	80	FEMALE	Stage IIA	T3	N0	M0	Alive	441
TCGA-AA-3966	89	FEMALE	Stage IIA	T3	N0	M0	Alive	61
TCGA-CA-5254	42	FEMALE	Stage IIA	T3	N0	M0	Alive	386
TCGA-CM-4743	69	MALE	Stage IIA	T3	N0	M0	Alive	701
TCGA-NH-A5IV	90	FEMALE	Stage IIA	T3	N0	MX	Alive	588
TCGA-DM-A1D0	79	FEMALE	Stage IIA	T3	N0	M0	Alive	3974
TCGA-AM-5821	68	FEMALE	Stage IIA	T3	N0	M0	Alive	28
TCGA-G4-6302	90	FEMALE	Stage IIA	T3	N0	M0	Dead	2047
TCGA-AA-3561	72	MALE	Stage IIA	T3	N0	M0	Alive	424
TCGA-AA-3851	74	MALE	Stage IIA	T3	N0	M0	Alive	1006
TCGA-A6-6141	31	MALE	Stage IIA	T3	N0	M0	Alive	255
TCGA-5M-AATE	76	MALE	Stage IIA	T3	N0	M0	Alive	1200
TCGA-AZ-4315	61	MALE	Stage IIA	T3	N0	M0	Alive	1776
TCGA-AA-A01G	63	MALE	Stage IIA	T3	N0	M0	Alive	365
TCGA-AA-3852	88	MALE	Stage IIA	T3	N0	M0	Dead	0
TCGA-QG-A5YX	61	FEMALE	Stage IIA	T3	N0	MX	Alive	1003
TCGA-4T-AA8H	42	FEMALE	Stage IIA	T3	N0	MX	Alive	385
TCGA-CM-6677	75	FEMALE	Stage IIA	T3	N0	M0	Alive	337
TCGA-A6-4105	79	MALE	Stage IIA	T3	N0	M0	Dead	442
TCGA-CA-6717	57	MALE	Stage IIA	T3	N0	M0	Alive	388
TCGA-CM-5349	68	FEMALE	Stage IIA	T3	N0	M0	Alive	915
TCGA-AY-A69D	55	FEMALE	Stage IIA	T3	N0	M0	Alive	543
TCGA-CM-6169	67	MALE	Stage IIA	T3	N0	M0	Alive	396
TCGA-DM-A0X9	71	FEMALE	Stage IIA	T3	N0	M0	Alive	3641
TCGA-AA-3710	80	FEMALE	Stage IIA	T3	N0	M0	Alive	821
TCGA-AA-3984	61	FEMALE	Stage IIA	T3	N0	M0	Alive	0
TCGA-AA-3846	74	FEMALE	Stage IIA	T3	N0	M0	Alive	518
TCGA-AA-3517	60	MALE	Stage IIA	T3	N0	M0	Alive	1186
TCGA-AA-3861	72	MALE	Stage IIA	T3	N0	M0	Alive	914
TCGA-AA-3814	85	FEMALE	Stage IIA	T3	N0	M0	Alive	0
TCGA-AA-3939	83	MALE	Stage IIA	T3	N0	M0	Alive	395
TCGA-DM-A1D6	88	MALE	Stage IIA	T3	N0	M0	Dead	1518
TCGA-AA-3815	65	FEMALE	Stage IIA	T3	N0	M0	Alive	1005
TCGA-AA-3856	59	MALE	Stage IIA	T3	N0	M0	Alive	30
TCGA-AA-3862	82	MALE	Stage IIA	T3	N0	M0	Alive	914
TCGA-AA-3970	65	MALE	Stage IIA	T3	N0	M0	Alive	1096
TCGA-CK-6747	87	FEMALE	Stage IIA	T3	N0	MX	Alive	2523
TCGA-CA-5256	54	FEMALE	Stage IIA	T3	N0	M0	Alive	379
TCGA-F4-6855	70	FEMALE	Stage IIA	T3	N0	M0	Alive	1442
TCGA-AA-3833	63	FEMALE	Stage IIA	T3	N0	M0	Alive	485
TCGA-A6-3808	73	MALE	Stage IIA	T3	N0	M0	Alive	1014
TCGA-NH-A8F7	53	FEMALE	Stage IIA	T3	N0	MX	Alive	543
TCGA-G4-6625	77	FEMALE	Stage IIA	T3	N0	M0	Alive	2792
TCGA-AA-3532	63	MALE	Stage IIA	T3	N0	M0	Alive	882
TCGA-AA-3819	41	FEMALE	Stage IIA	T3	N0	M0	Alive	761
TCGA-CM-5861	63	FEMALE	Stage IIA	T3	N0	M0	Alive	457
TCGA-AA-3518	81	FEMALE	Stage IIA	T3	N0	M0	Alive	31
TCGA-NH-A50T	68	FEMALE	Stage IIA	T3	N0	MX	Alive	553
TCGA-AA-A02R	84	FEMALE	Stage IIA	T3	N0	M0	Dead	670
TCGA-CA-6718	46	MALE	Stage IIA	T3	N0	M0	Dead	306
TCGA-AA-3837	67	MALE	Stage IIA	T3	N0	M0	Alive	1186
TCGA-A6-6650	69	FEMALE	Stage IIA	T3	N0	M0	Alive	627
TCGA-F4-6463	51	MALE	Stage IIA	T3	N0	M0	Alive	1087
TCGA-F4-6854	77	FEMALE	Stage IIA	T3	N0	M0	Alive	16
TCGA-CM-6164	46	FEMALE	Stage IIA	T3	N0	M0	Alive	883
TCGA-T9-A92H	82	MALE	Stage IIA	T3	N0	M0	Alive	362
TCGA-A6-2686	81	FEMALE	Stage IIA	T3	N0	M0	Dead	1126
TCGA-AY-6197	60	MALE	Stage IIA	T3	N0		Alive	652
TCGA-G4-6626	90	MALE	Stage IIA	T3	N0	M0	Dead	1422
TCGA-CA-5255	45	MALE	Stage IIA	T3	N0	M0	Alive	376
TCGA-A6-5661	80	FEMALE	Stage IIA	T3	N0	M0	Alive	1020
TCGA-D5-6927	34	MALE	Stage IIA	T3	N0	M0	Alive	287
TCGA-D5-6529	69	MALE	Stage IIA	T3	N0	M0	Alive	614
TCGA-D5-6920	77	FEMALE	Stage IIA	T3	N0	M0	Alive	377
TCGA-D5-6930	67	MALE	Stage IIA	T3	N0	M0	Alive	406
TCGA-AD-6889	76	MALE	Stage IIA	T3	N0	M0	Dead	2532
TCGA-CM-6168	84	FEMALE	Stage IIA	T3	N0	M0	Alive	395
TCGA-AA-3818	78	FEMALE	Stage IIA	T3	N0	M0	Dead	30
TCGA-DM-A28K	75	MALE	Stage IIA	T3	N0	M0	Alive	2988
TCGA-AA-3554	62	FEMALE	Stage IIA	T3	N0	M0	Alive	546
TCGA-AA-3534	78	FEMALE	Stage IIA	T3	N0	M0	Alive	882
TCGA-AA-3531	75	FEMALE	Stage IIA	T3	N0	M0	Alive	1035
TCGA-F4-6570	78	FEMALE	Stage IIA	T3	N0	M0	Dead	188
TCGA-D5-6531	75	MALE	Stage IIA	T3	N0	M0	Alive	540
TCGA-DM-A1D4	80	MALE	Stage IIA	T3	N0	M0	Dead	2821
TCGA-G4-6588	58	FEMALE	Stage IIA	T3	N0	M0	Alive	796
TCGA-D5-6534	62	FEMALE	Stage IIA	T3	N0	M0	Alive	1316
TCGA-DM-A28G	75	MALE	Stage IIA	T3	N0	M0	Dead	1849
TCGA-D5-6932	69	MALE	Stage IIA	T3	N0	M0	Alive	346
TCGA-CM-5860	44	MALE	Stage IIA	T3	N0	M0	Alive	974
TCGA-CA-5796	52	FEMALE	Stage IIA	T3	N0	M0	Alive	377
TCGA-F4-6703	64	MALE	Stage IIA	T3	N0	M0	Alive	1456
TCGA-WS-AB45	52	FEMALE	Stage IIA	T3	N0	MX	Alive	2130
TCGA-CA-5797	56	MALE	Stage IIA	T3	N0	M0	Alive	383
TCGA-AA-3845	86	FEMALE	Stage IIA	T3	N0	M0	Dead	0
TCGA-D5-6541	49	MALE	Stage IIA	T3	N0	M0	Alive	474
TCGA-AA-3812	82	FEMALE	Stage IIA	T3	N0	M0	Alive	1066
TCGA-CM-6679	58	MALE	Stage IIA	T3	N0	M0	Alive	306
TCGA-G4-6627	84	MALE	Stage IIA	T3	N0	M0	Alive	2275
TCGA-AA-3555	81	FEMALE	Stage IIA	T3	N0	M0	Alive	911
TCGA-D5-5540	73	MALE	Stage IIA	T3	N0	M0	Alive	1706
TCGA-DM-A28C	74	MALE	Stage IIA	T3	N0	M0	Dead	2475
TCGA-AA-3527	90	FEMALE	Stage IIA	T3	N0	M0	Alive	0
TCGA-AD-A5EJ	74	FEMALE	Stage IIA	T3	N0	MX	Alive	0
TCGA-CA-6716	65	MALE	Stage IIA	T3	N0	M0	Alive	371
TCGA-A6-2675	78	MALE	Stage IIA	T3	N0	MX	Alive	1321
TCGA-A6-6140	62	MALE	Stage IIA	T3	N0	M0	Alive	734
TCGA-DM-A282	60	FEMALE	Stage IIA	T3	N0	M0	Alive	4233
TCGA-AA-3831	66	MALE	Stage IIA	T3	N0	M0	Alive	547
TCGA-G4-6304	66	FEMALE	Stage IIB	T4	N0	M0	Alive	1631
TCGA-A6-2679	73	FEMALE	Stage IIB	T3	N0		Alive	1366
TCGA-CK-6746	84	FEMALE	Stage IIB	T4b	N0	MX	Alive	0
TCGA-A6-2676	75	FEMALE	Stage IIB	T4	N0	M0	Dead	1305
TCGA-AA-3947	60	FEMALE	Stage IIB	T4	N0	M0	Alive	1004
TCGA-A6-3809	71	FEMALE	Stage IIB	T4	N0	M0	Alive	996
TCGA-SS-A7HO	44	FEMALE	Stage IIB	T4a	N0	M0	Alive	1829
TCGA-AA-A010	46	FEMALE	Stage IIB	T4	N0	M0	Alive	1064
TCGA-A6-6782	82	MALE	Stage IIB	T4a	N0	MX	Alive	617
TCGA-A6-5666	78	MALE	Stage IIC	T4b	N0	M0	Alive	995
TCGA-AA-3666	68	MALE	Stage III	T3	N1	M0	Dead	61
TCGA-AA-3678	60	FEMALE	Stage III	T2	N1	M0	Alive	1430
TCGA-AA-3681	77	FEMALE	Stage III	T3	N1	M0	Alive	182
TCGA-AA-3971	58	MALE	Stage III	T3	N1	M0	Alive	489
TCGA-AA-A01S	47	FEMALE	Stage III	T3	N1	M0	Alive	31
TCGA-AA-A01X	80	FEMALE	Stage III	T2	N1	M0	Alive	791
TCGA-AA-A01T	63	FEMALE	Stage III	T3	N1	M0	Alive	1005
TCGA-G4-6293	49	FEMALE	Stage III	T3	N1	M0	Alive	4051
TCGA-AA-3712	65	MALE	Stage III	T3	N2	M0	Alive	0
TCGA-G4-6320	73	MALE	Stage III	T3	N1	MX	Alive	804
TCGA-G4-6311	80	MALE	Stage III	T3	N1	MX	Alive	1199
TCGA-AA-3672	90	FEMALE	Stage III	T3	N1	M0	Alive	28
TCGA-AA-3811	84	FEMALE	Stage III	T3	N2	M0	Dead	306
TCGA-AA-A01R	47	MALE	Stage III	T3	N2	M0	Alive	1065
TCGA-G4-6321	60	FEMALE	Stage III	T2	N1	MX	Alive	672
TCGA-AA-3519	63	MALE	Stage III	T3	N1	M0	Alive	276
TCGA-AA-3516	74	FEMALE	Stage III	T3	N2	M0	Dead	396
TCGA-AA-A03F	90	FEMALE	Stage III	T3	N2	M0	Dead	549
TCGA-CK-4948	45	FEMALE	Stage III	T3	N1	M0	Alive	4502
TCGA-AA-A01P	80	FEMALE	Stage III	T3	N1	M0	Dead	1158
TCGA-AZ-6608	55	FEMALE	Stage IIIA	T2	N1	M0	Dead	59
TCGA-AA-3842	51	MALE	Stage IIIA	T2	N1	M0	Alive	1126
TCGA-CM-5341	82	FEMALE	Stage IIIA	T2	N1a	M0	Alive	884
TCGA-D5-5539	60	MALE	Stage IIIA	T3	N1	M0	Alive	596
TCGA-AA-3976	70	MALE	Stage IIIA	T2	N1	M0	Alive	791
TCGA-D5-6922	76	MALE	Stage IIIA	T3	N1	M0	Alive	308
TCGA-CM-4750	34	FEMALE	Stage IIIA	T1	N1b	M0	Alive	244
TCGA-AA-3982	75	MALE	Stage IIIB	T3	N1	M0	Alive	822
TCGA-AZ-4615	84	MALE	Stage IIIB	T3	N1	M0	Alive	1002
TCGA-A6-6137	55	MALE	Stage IIIB	T3	N1c	M0	Alive	824
TCGA-D5-6537	64	MALE	Stage IIIB	T3	N1a	MX	Dead	146
TCGA-A6-4107	57	FEMALE	Stage IIIB	T3	N1b	M0	Alive	987
TCGA-AA-3860	53	FEMALE	Stage IIIB	T3	N1	M0	Alive	945
TCGA-AA-A00U	50	MALE	Stage IIIB	T3	N1	M0	Alive	518
TCGA-A6-5657	65	MALE	Stage IIIB	T3	N1	M0	Alive	962
TCGA-AY-6386	66	FEMALE	Stage IIIB	T3	N1a	M0	Alive	542
TCGA-CM-5348	72	MALE	Stage IIIB	T3	N1a	M0	Alive	699
TCGA-CM-5863	60	FEMALE	Stage IIIB	T3	N1b	M0	Alive	457
TCGA-CM-5344	39	FEMALE	Stage IIIB	T3	N1b	M0	Alive	670
TCGA-A6-A56B	57	MALE	Stage IIIB	T3	N1	M0	Dead	1711
TCGA-AA-A01F	72	MALE	Stage IIIB	T3	N1	M0	Alive	974
TCGA-4N-A93T	67	MALE	Stage IIIB	T4a	N1b	M0	Alive	146
TCGA-CM-6162	48	FEMALE	Stage IIIB	T3	N1a	M0	Alive	365
TCGA-CA-6715	63	MALE	Stage IIIB	T3	N1	M0	Alive	383
TCGA-G4-6322	65	MALE	Stage IIIB	T3	N1	MX	Alive	792
TCGA-D5-6535	80	FEMALE	Stage IIIB	T3	N1	MX	Alive	460
TCGA-DM-A1HB	75	MALE	Stage IIIB	T3	N1	M0	Alive	4126
TCGA-NH-A50V	69	MALE	Stage IIIB	T3	N2a	M0	Alive	588
TCGA-CM-6680	78	FEMALE	Stage IIIB	T3	N2a	M0	Alive	366
TCGA-CK-4947	46	FEMALE	Stage IIIB	T4	N1	M0	Alive	534
TCGA-AD-6888	73	MALE	Stage IIIB	T3	N1b	M0	Dead	472
TCGA-AA-A00J	80	MALE	Stage IIIB	T4	N1	M0	Alive	549
TCGA-D5-5541	63	MALE	Stage IIIB	T3	N1a	M0	Alive	1701
TCGA-CM-6172	70	FEMALE	Stage IIIB	T3	N1a	M0	Alive	335
TCGA-RU-A8FL	51	MALE	Stage IIIB	T3	N2a	MX	Alive	1177
TCGA-AZ-4308	47	FEMALE	Stage IIIB	T3	N1	M0	Alive	3324
TCGA-CM-4751	62	MALE	Stage IIIB	T3	N1b	M0	Alive	822
TCGA-D5-6926	65	MALE	Stage IIIB	T4a	N1	M0	Alive	275
TCGA-A6-6649	66	MALE	Stage IIIB	T3	N1b	M0	Alive	735
TCGA-AA-3955	38	MALE	Stage IIIB	T2	N2a	M0	Alive	638
TCGA-AA-3525	90	MALE	Stage IIIB	T3	N1	M0	Alive	245
TCGA-A6-A566	55	FEMALE	Stage IIIB	T4	N1	M0	Dead	758
TCGA-G4-6307	37	FEMALE	Stage IIIB	T3	N1	M0	Alive	1674
TCGA-AA-3949	87	FEMALE	Stage IIIB	T3	N1	M0	Alive	791
TCGA-A6-5667	40	FEMALE	Stage IIIB	T3	N1a	MX	Alive	887
TCGA-D5-5538	60	FEMALE	Stage IIIB	T3	N1b	M0	Dead	1661
TCGA-A6-6654	65	FEMALE	Stage IIIB	T3	N1	M0	Alive	726
TCGA-G4-6298	90	MALE	Stage IIIB	T4a	N1	MX	Dead	715
TCGA-AA-3994	69	MALE	Stage IIIB	T3	N1	M0	Alive	822
TCGA-DM-A28F	73	MALE	Stage IIIB	T3	N1	M0	Dead	1094
TCGA-G4-6309	40	FEMALE	Stage IIIB	T3	N1	M0	Alive	2600
TCGA-F4-6460	51	FEMALE	Stage IIIB	T3	N1	M0	Dead	972
TCGA-AD-6895	84	MALE	Stage IIIB	T3	N1a	M0	Alive	763
TCGA-AA-A00Q	66	FEMALE	Stage IIIB	T4	N1	M0	Alive	1278
TCGA-CM-4748	53	MALE	Stage IIIB	T4a	N1a	M0	Alive	792
TCGA-F4-6459	61	FEMALE	Stage IIIB	T3	N2a	M0	Dead	262
TCGA-G4-6310	69	MALE	Stage IIIB	T3	N1	M0	Alive	1935
TCGA-D5-6538	79	FEMALE	Stage IIIB	T3	N2	M0	Alive	521
TCGA-A6-2678	43	FEMALE	Stage IIIB	T3	N1	M0	Alive	1286
TCGA-CK-5914	81	MALE	Stage IIIB	T3	N1	MX	Alive	669
TCGA-QG-A5Z1	71	MALE	Stage IIIB	T3	N1b	MX	Dead	256
TCGA-AZ-6605	77	MALE	Stage IIIB	T4	N1	M0	Dead	159
TCGA-A6-6651	55	FEMALE	Stage IIIB	T3	N1b	MX	Alive	662
TCGA-A6-A5ZU	59	MALE	Stage IIIB	T3	N1	M0	Alive	293
TCGA-CK-4950	68	FEMALE	Stage IIIB	T3	N1	M0	Alive	2599
TCGA-A6-2672	82	FEMALE	Stage IIIB	T3	N1	M0	Alive	1419
TCGA-DM-A28H	50	MALE	Stage IIIC	T3	N2	M0	Alive	3561
TCGA-AA-3552	85	MALE	Stage IIIC	T3	N2	M0	Dead	396
TCGA-F4-6461	41	FEMALE	Stage IIIC	T4b	N2	M0	Dead	338
TCGA-AA-3560	72	FEMALE	Stage IIIC	T3	N2	M0	Alive	608
TCGA-AY-4070	50	FEMALE	Stage IIIC	T3	N2	M0	Dead	496
TCGA-QG-A5YV	64	FEMALE	Stage IIIC	T4b	N1a	MX	Alive	1301
TCGA-F4-6807	51	FEMALE	Stage IIIC	T3	N2b	M0	Alive	1309
TCGA-DM-A1DA	71	FEMALE	Stage IIIC	T3	N2	M0	Dead	228
TCGA-DM-A0XF	68	FEMALE	Stage IIIC	T3	N2	M0	Dead	1162
TCGA-NH-A6GB	71	FEMALE	Stage IIIC	T3	N2b	MX	Alive	476
TCGA-CM-6167	57	FEMALE	Stage IIIC	T3	N2b	M0	Alive	456
TCGA-AA-3548	71	FEMALE	Stage IIIC	T3	N2	M0	Alive	1034
TCGA-A6-3807	53	FEMALE	Stage IIIC	T3	N2	M0	Alive	1054
TCGA-AY-6196	47	MALE	Stage IIIC	T3	N2b		Alive	6
TCGA-A6-2677	68	FEMALE	Stage IIIC	T3	N2	M0	Dead	740
TCGA-NH-A6GA	58	MALE	Stage IIIC	T4a	N2a	MX	Dead	302
TCGA-A6-5664	80	MALE	Stage IIIC	T4a	N2a	MX	Alive	672
TCGA-F4-6704	60	MALE	Stage IIIC	T3	N2b	MX	Alive	47
TCGA-AA-3848	82	FEMALE	Stage IIIC	T3	N2	M0	Dead	306
TCGA-AA-3952	68	MALE	Stage IIIC	T3	N2	M0	Dead	61
TCGA-AA-A00O	83	FEMALE	Stage IIIC	T3	N2	M0	Alive	822
TCGA-DM-A28A	78	MALE	Stage IIIC	T3	N2	M0	Dead	805
TCGA-AD-6899	84	MALE	Stage IIIC	T4a	N2b	MX	Dead	176
TCGA-G4-6317	51	FEMALE	Stage IIIC	T3	N2	MX	Alive	1095
TCGA-D5-6931	77	MALE	Stage IIIC	T4b	N2	M0	Alive	365
TCGA-A6-A565	34	FEMALE	Stage IIIC	T3	N2	MX	Dead	494
TCGA-CK-4952	48	FEMALE	Stage IIIC	T4	N2	M0	Alive	475
TCGA-A6-6781	43	MALE	Stage IIIC	T4b	N1b	MX	Alive	598
TCGA-AA-3529	78	FEMALE	Stage IIIC	T3	N2	M0	Dead	0
TCGA-AA-3562	82	MALE	Stage IIIC	T3	N2	M0	Alive	608
TCGA-QG-A5YW	55	FEMALE	Stage IIIC	T3	N2b	MX	Alive	896
TCGA-AA-3542	69	MALE	Stage IIIC	T3	N2	M0	Alive	395
TCGA-G4-6299	69	MALE	Stage IIIC	T3	N2	M0	Alive	2268
TCGA-DM-A288	68	MALE	Stage IIIC	T3	N2	M0	Dead	427
TCGA-DM-A1HA	82	MALE	Stage IIIC	T3	N2	M0	Alive	4000
TCGA-A6-5660	73	MALE	Stage IIIC	T3	N2b	M0	Alive	888
TCGA-AD-6965	62	MALE	Stage IIIC	T4a	N2b	M0	Alive	805
TCGA-AA-3844	78	FEMALE	Stage IIIC	T3	N2	M0	Alive	454
TCGA-AA-A01D	47	FEMALE	Stage IIIC	T3	N2	M0	Dead	334
TCGA-AA-3713	68	MALE	Stage IV	T3	N0	M1	Alive	579
TCGA-NH-A8F8	79	MALE	Stage IV	T4a	N2b	M1	Dead	511
TCGA-5M-AAT6	40	FEMALE	Stage IV	T4a	N2b	M1a	Dead	290
TCGA-AA-3870	71	FEMALE	Stage IV	T3	N2	M1	Alive	912
TCGA-G4-6314	76	FEMALE	Stage IV	T3	N2	M1	Alive	1093
TCGA-A6-2683	57	FEMALE	Stage IV	T4	N0	M1	Dead	504
TCGA-AZ-6600	64	MALE	Stage IV	T4	N1	M1	Dead	368
TCGA-A6-A567	56	MALE	Stage IV	T3	N1	M1	Dead	1881
TCGA-AA-3680	67	FEMALE	Stage IV	T4	N2	M1	Dead	335
TCGA-AA-3494	55	MALE	Stage IV	T3	N0	M1	Alive	31
TCGA-AA-3693	77	FEMALE	Stage IV	T4	N1	M1	Alive	0
TCGA-AZ-4616	82	FEMALE	Stage IV	T3	N2	M1	Dead	156
TCGA-A6-2674	71	MALE	Stage IV	T3	N2	M1	Alive	1331
TCGA-AA-3488	58	MALE	Stage IV	T3	N2	M1	Dead	153
TCGA-AA-3867	74	MALE	Stage IV	T3	N2	M1	Alive	731
TCGA-AA-3872	45	MALE	Stage IV	T4	N2	M1	Alive	0
TCGA-AA-A02K	50	MALE	Stage IV	T4	N2	M1	Dead	426
TCGA-AA-3692	47	FEMALE	Stage IV	T3	N2	M1	Dead	1095
TCGA-AA-3972	72	MALE	Stage IV	T3	N1	M1	Alive	1551
TCGA-AA-3688	80	MALE	Stage IV	T3	N1	M1	Alive	578
TCGA-AA-3930	66	MALE	Stage IV	T3	N2	M1	Dead	61
TCGA-AA-3696	75	FEMALE	Stage IV	T3	N1	M1	Dead	153
TCGA-AA-A02E	82	FEMALE	Stage IV	T3	N1	M1	Dead	90
TCGA-AZ-6607	69	MALE	Stage IV	T4	N2	M1	Dead	97
TCGA-AA-3684	65	FEMALE	Stage IV	T4	N2	M1	Alive	0
TCGA-CK-6748	45	FEMALE	Stage IV	T3	N1	M1	Alive	61
TCGA-G4-6315	66	MALE	Stage IV	T3	N1	M1	Alive	1883
TCGA-AA-A02J	70	FEMALE	Stage IV	T3	N0	M1	Dead	153
TCGA-D5-6929	49	FEMALE	Stage IV	T3	N1	M1	Alive	408
TCGA-AA-3989	84	MALE	Stage IV	T3	N2	M1	Dead	242
TCGA-A6-2671	85	MALE	Stage IV	T3	N2	M1	Dead	1331
TCGA-AA-3662	80	FEMALE	Stage IV	T4	N2	M1	Alive	184
TCGA-AA-3679	59	MALE	Stage IV	T3	N2	M1	Alive	457
TCGA-G4-6297	55	FEMALE	Stage IV	T3	N2	M1	Alive	2506
TCGA-G4-6294	75	MALE	Stage IV	T3	N1	M1	Dead	858
TCGA-G4-6303	54	FEMALE	Stage IV	T3	N1	M1	Dead	2003
TCGA-DM-A285	71	FEMALE	Stage IV	T3	N2	M1	Dead	179
TCGA-AA-A02H	74	FEMALE	Stage IV	T3	N2	M1	Dead	61
TCGA-AZ-4323	37	MALE	Stage IV	T4	N2	M1	Dead	43
TCGA-5M-AAT4	74	MALE	Stage IV	T3	N0	M1b	Dead	49
TCGA-AA-A02F	68	FEMALE	Stage IV	T3	N1	M1	Alive	1216
TCGA-AZ-6606	81	MALE	Stage IV	T4	N2	M1	Dead	357
TCGA-A6-2682	70	MALE	Stage IV	T4b	N1	M1	Dead	424
TCGA-AA-3869	76	MALE	Stage IV	T4	N2	M1	Dead	822
TCGA-AA-3973	69	MALE	Stage IV	T4	N1	M1	Alive	397
TCGA-A6-6142	56	FEMALE	Stage IVA	T3	N1a	M1a	Alive	763
TCGA-AM-5820	59	FEMALE	Stage IVA	T4a	N2	M1	Alive	14
TCGA-CM-4747	47	MALE	Stage IVA	T4a	N1b	M1a	Alive	761
TCGA-AZ-4682	61	MALE	Stage IVA	T3	N0	M1	Dead	680
TCGA-A6-6652	59	MALE	Stage IVA	T3	N0	M1	Alive	751
TCGA-AZ-4614	71	FEMALE	Stage IVA	T4a	N1	M1	Dead	172
TCGA-CM-6678	63	FEMALE	Stage IVA	T4a	N1c	M1a	Alive	335
TCGA-A6-5662	46	MALE	Stage IVA	T3	N2	M1	Alive	718
TCGA-F4-6809	52	FEMALE	Stage IVA	T3	N1	M1	Dead	403
TCGA-A6-6648	56	MALE	Stage IVA	T3	N0	M1a	Alive	766
TCGA-NH-A50U	42	MALE	Stage IVA	T4a	N0	M1a	Dead	334
TCGA-AZ-4684	49	MALE	Stage IVA	T3	N2	M1	Alive	1977
TCGA-CM-5862	80	MALE	Stage IVA	T3	N1a	M1a	Dead	153
TCGA-AA-3941	84	FEMALE	Stage IVA	T4	N1b	M1a	Alive	730
TCGA-AY-A8YK	44	MALE	Stage IVA	T3	N2a	M1	Alive	573
TCGA-CM-5868	59	FEMALE	Stage IVA	T4a	N1a	M1a	Alive	518
TCGA-AY-5543	65	FEMALE	Stage IVA	T3	N1a	M1	Alive	1004
TCGA-CM-6675	35	MALE	Stage IVB	T3	N2b	M1b	Alive	397
TCGA-NH-A6GC	66	FEMALE	Stage IVB	T4b	N1b	M1b	Alive	389
TCGA-G4-6306	71	MALE		T2	N0	M0	Alive	1359
TCGA-D5-5537	83	MALE		T3	N2	MX	Dead	1381
TCGA-D5-6533	68	FEMALE		T4b	N0	M0	Alive	775
TCGA-AD-6963	58	MALE		T3	N0	MX	Alive	834
TCGA-AD-6964	58	MALE		T4a	N2b		Dead	331
TCGA-DM-A1D8	50	FEMALE		T3	N1		Dead	383
TCGA-AA-3977	65	MALE		T2	N0		Alive	761
TCGA-AD-6901	78	MALE		T3	N0	MX	Dead	682
TCGA-AZ-6603	77	FEMALE		T2	N1	MX	Dead	899
TCGA-AD-6890	65	MALE		T1	N0	MX	Alive	746
TCGA-D5-6539	45	FEMALE		T3	N0	M0	Alive	380
