# Supplementary material for: Long Noncoding RNA Expression Signatures of Colon Cancer Based on the ceRNA Network and Their Prognostic Value
Source: Dis Markers. 2019 Mar 11;2019:7636757. doi: 10.1155/2019/7636757 (PMC6432706; doi:10.1155/2019/7636757)
Supplement: Supplementary 5 — Doc S4: KEGG pathway analysis of the ceRNA network. [file 7636757.f5.xlsx]

## Sheet: KEGG
ID	Description	GeneRatio	pvalue	p.adjust	geneID
hsa05200	Pathways in cancer	25/77	9.42496e-14	1.67764e-11	BCL2/CDK4/MYC/CCND1/E2F1/CCNE1/CDKN1A/VEGFA/AXIN2/CXCL12/KRT4/MITF/AKT3/FGFR1/FGF7/PDGFRA/BIRC5/FAS/IGF1/FGF9/EPAS1/LPAR1/CKS2/BMP2/PTGER4
hsa04151	PI3K-Akt signaling pathway	23/77	3.30519e-13	2.94162e-11	BCL2/CDK4/MYC/CCND1/CCNE1/COL1A2/CDKN1A/ITGB3/VEGFA/BCL2L11/KRT4/BRCA1/AKT3/FGFR1/FGF7/CSF1/PDGFRA/IL6R/IGF1/PIK3CG/FGF9/LPAR1/PHLPP2
hsa05206	MicroRNAs in cancer	20/77	1.76672e-11	1.04825e-09	ZEB2/BCL2/MYC/EZH2/CDC25A/CCND1/E2F1/CCNE1/ZEB1/CDKN1A/RECK/NOTCH3/ITGB3/VEGFA/DNMT3B/BCL2L11/BRCA1/HMOX1/PDGFRA/CDC25C
hsa05224	Breast cancer	15/77	3.30548e-11	1.47094e-09	CDK4/MYC/CCND1/E2F1/CDKN1A/NOTCH3/ESR1/AXIN2/KRT4/BRCA1/AKT3/FGFR1/FGF7/IGF1/FGF9
hsa05218	Melanoma	11/77	2.94612e-10	1.04882e-08	CDK4/CCND1/E2F1/CDKN1A/MITF/AKT3/FGFR1/FGF7/PDGFRA/IGF1/FGF9
hsa04110	Cell cycle	13/77	3.95601e-10	1.17362e-08	CDK4/CCNA2/MYC/CDC25A/CCND1/E2F1/CCNE1/CDKN1A/CHEK1/CDC6/E2F5/RBL1/CDC25C
hsa04218	Cellular senescence	12/77	9.02812e-08	2.29572e-06	CDK4/CCNA2/MYC/CDC25A/CCND1/E2F1/CCNE1/CDKN1A/CHEK1/AKT3/E2F5/RBL1
hsa05161	Hepatitis B	11/77	2.71386e-07	5.38785e-06	BCL2/CDK4/CCNA2/MYC/CCND1/E2F1/CCNE1/CDKN1A/AKT3/BIRC5/FAS
hsa05215	Prostate cancer	9/77	2.72419e-07	5.38785e-06	BCL2/CCND1/E2F1/CCNE1/CDKN1A/AKT3/FGFR1/PDGFRA/IGF1
hsa04115	p53 signaling pathway	8/77	4.81434e-07	7.85642e-06	CDK4/CCND1/CCNE1/CDKN1A/CHEK1/FAS/IGF1/TNFRSF10B
hsa05222	Small cell lung cancer	9/77	4.85509e-07	7.85642e-06	BCL2/CDK4/MYC/CCND1/E2F1/CCNE1/CDKN1A/AKT3/CKS2
hsa01522	Endocrine resistance	9/77	6.38021e-07	9.46398e-06	BCL2/CDK4/CCND1/E2F1/CDKN1A/NOTCH3/ESR1/AKT3/IGF1
hsa05210	Colorectal cancer	8/77	7.53533e-07	1.03176e-05	BCL2/MYC/CCND1/CDKN1A/BCL2L11/AXIN2/AKT3/BIRC5
hsa05165	Human papillomavirus infection	15/77	9.11536e-07	1.15895e-05	CDK4/CCNA2/CCND1/E2F1/CCNE1/COL1A2/CDKN1A/NOTCH3/ITGB3/VEGFA/AXIN2/AKT3/FAS/RBL1/PTGER4
hsa05205	Proteoglycans in cancer	12/77	1.19944e-06	1.42334e-05	MYC/CCND1/CDKN1A/ESR1/ITGB3/VEGFA/CAV1/AKT3/FGFR1/FAS/IGF1/HSPB2
hsa05219	Bladder cancer	6/77	3.86072e-06	4.29505e-05	CDK4/MYC/CCND1/E2F1/CDKN1A/VEGFA
hsa05214	Glioma	7/77	8.70733e-06	9.11708e-05	CDK4/CCND1/E2F1/CDKN1A/AKT3/PDGFRA/IGF1
hsa04015	Rap1 signaling pathway	11/77	1.1176e-05	0.000110518	ITGB3/VEGFA/KRT4/AKT3/FGFR1/FGF7/CSF1/PDGFRA/IGF1/FGF9/LPAR1
hsa01521	EGFR tyrosine kinase inhibitor resistance	7/77	1.77389e-05	0.000166186	BCL2/VEGFA/BCL2L11/AKT3/PDGFRA/IL6R/IGF1
hsa04060	Cytokine-cytokine receptor interaction	12/77	2.27238e-05	0.000202242	VEGFA/CXCL12/KRT4/CSF1/TNFSF12/PDGFRA/IL10/IL6R/FAS/CCR7/BMP2/TNFRSF10B
hsa04919	Thyroid hormone signaling pathway	8/77	2.75411e-05	0.000233444	MYC/CCND1/NOTCH3/ESR1/ITGB3/AKT3/KAT2B/THRB
hsa04066	HIF-1 signaling pathway	7/77	7.69446e-05	0.000595485	BCL2/CDKN1A/VEGFA/AKT3/HMOX1/IL6R/IGF1
hsa04914	Progesterone-mediated oocyte maturation	7/77	7.69446e-05	0.000595485	CCNA2/CDC25A/AKT3/CPEB3/IGF1/CDC25C/CPEB1
hsa01524	Platinum drug resistance	6/77	0.000111794	0.00082914	BCL2/CDKN1A/BRCA1/AKT3/BIRC5/FAS
hsa05212	Pancreatic cancer	6/77	0.000130043	0.000925906	CDK4/CCND1/E2F1/CDKN1A/VEGFA/AKT3
hsa05167	Kaposi's sarcoma-associated herpesvirus infection	9/77	0.000138278	0.00094667	CDK4/MYC/CCND1/E2F1/CDKN1A/VEGFA/AKT3/FAS/PIK3CG
hsa05220	Chronic myeloid leukemia	6/77	0.00016177	0.00106649	CDK4/MYC/CCND1/E2F1/CDKN1A/AKT3
hsa04510	Focal adhesion	9/77	0.000230415	0.00146478	BCL2/CCND1/COL1A2/ITGB3/VEGFA/CAV1/AKT3/PDGFRA/IGF1
hsa05166	HTLV-I infection	10/77	0.000323975	0.00198854	TP53INP1/CDK4/MYC/CCND1/E2F1/CDKN1A/CHEK1/AKT3/KAT2B/PDGFRA
hsa05213	Endometrial cancer	5/77	0.000344161	0.00204202	MYC/CCND1/CDKN1A/AXIN2/AKT3
hsa04215	Apoptosis - multiple species	4/77	0.000375726	0.00215739	BCL2/BCL2L11/BIRC5/CASP7
hsa05230	Central carbon metabolism in cancer	5/77	0.000585697	0.00309076	MYC/KRT4/AKT3/FGFR1/PDGFRA
hsa04933	AGE-RAGE signaling pathway in diabetic complications	6/77	0.000592152	0.00309076	BCL2/CDK4/CCND1/COL1A2/VEGFA/AKT3
hsa04210	Apoptosis	7/77	0.000602684	0.00309076	BCL2/BCL2L11/AKT3/BIRC5/FAS/CASP7/TNFRSF10B
hsa04014	Ras signaling pathway	9/77	0.000607733	0.00309076	VEGFA/KRT4/AKT3/FGFR1/FGF7/CSF1/PDGFRA/IGF1/FGF9
hsa05223	Non-small cell lung cancer	5/77	0.000628519	0.00310768	CDK4/CCND1/E2F1/CDKN1A/AKT3
hsa05203	Viral carcinogenesis	8/77	0.00121039	0.00582297	CDK4/CCNA2/CCND1/CCNE1/CDKN1A/CHEK1/KAT2B/RBL1
hsa04630	Jak-STAT signaling pathway	7/77	0.00124402	0.00582725	BCL2/MYC/CCND1/CDKN1A/AKT3/IL10/IL6R
hsa04978	Mineral absorption	4/77	0.0019872	0.00906977	VDR/HMOX1/SLC8A1/MT2A
